# Supplementary material for: Deep learning-based patient stratification for prognostic enrichment of clinical dementia trials
Source: Brain Commun. 2024 Dec 16;6(6):fcae445. doi: 10.1093/braincomms/fcae445 (PMC11660909; doi:10.1093/braincomms/fcae445)
Supplement: fcae445_Supplementary_Data [file fcae445_supplementary_data.zip]

Archive with 2 entries (2 files):
- Supplementary_material.docx
- Supplementray Dataset 1.ods
