# Supplementary material for: Deep learning-based patient stratification for prognostic enrichment of clinical dementia trials
Source: Brain Commun. 2024 Dec 16;6(6):fcae445. doi: 10.1093/braincomms/fcae445 (PMC11660909; doi:10.1093/braincomms/fcae445)
Supplement: fcae445_Supplementary_Data [file fcae445_supplementary_data.zip › Supplementray Dataset 1.ods]

## Sheet: Multimodal classifier
	Avg. gain	95% CI
ADAS13	0.0803	[0.0671, 0.0936]
TRABSCOR	0.0377	[0.0295, 0.0459]
ST40CV	0.0369	[0.0303, 0.0435]
ST60CV	0.0354	[0.028, 0.0428]
Immunoglobulin subgraph	0.0278	[0.0212, 0.0345]
RAVLT immediate	0.0266	[0.019, 0.0342]
ST25CV	0.0228	[0.0182, 0.0275]
MidTemp	0.0224	[0.016, 0.0288]
Peroxisome proliferator activated receptor subgraph	0.0186	[0.0134, 0.0238]
ST84CV	0.0179	[0.0129, 0.0229]
FDG	0.0179	[0.0145, 0.0213]
Endosomal lysosomal subgraph	0.0175	[0.0127, 0.0222]
Cell adhesion subgraph	0.0171	[0.012, 0.0222]
Vitamin subgraph	0.0159	[0.013, 0.0187]
PTAU	0.0147	[0.0112, 0.0182]
MMSE PLACE	0.0146	[0.0115, 0.0178]
ADAS Q1	0.014	[0.0112, 0.0168]
ST53SV	0.0124	[0.0089, 0.016]
ST23CV	0.0124	[0.0076, 0.0171]
Regulation of actin cytoskeleton subgraph	0.0109	[0.0078, 0.014]
ST31CV	0.0107	[0.008, 0.0134]
ST90CV	0.0104	[0.0074, 0.0134]
Akt subgraph	0.0102	[0.0077, 0.0128]
EcogPtMem	0.0097	[0.0065, 0.0129]
ST56CV	0.0095	[0.0072, 0.0119]
ST94CV	0.0094	[0.0054, 0.0135]
Vascular endothelial growth factor subgraph	0.0094	[0.0071, 0.0117]
Gamma secretase subgraph	0.0093	[0.0072, 0.0113]
ST130CV	0.0092	[0.0061, 0.0124]
ST101SV	0.0091	[0.0068, 0.0114]
ST58CV	0.009	[0.0062, 0.0119]
Lipid metabolism subgraph	0.0086	[0.0058, 0.0114]
ST38CV	0.0083	[0.0064, 0.0102]
Unfolded protein response subgraph	0.0082	[0.0058, 0.0107]
Apoptosis signaling subgraph	0.008	[0.0061, 0.0099]
ADAS11	0.0078	[0.0057, 0.0099]
Ventricles	0.0077	[0.006, 0.0094]
ST129CV	0.0074	[0.0052, 0.0096]
ATP binding cassette transport subgraph	0.0072	[0.005, 0.0095]
ST9SV	0.0072	[0.0049, 0.0095]
TAU	0.0071	[0.0046, 0.0096]
Entorhinal	0.0069	[0.004, 0.0098]
ST16SV	0.0068	[0.0038, 0.0097]
Alcohol dehydrogenase subgraph	0.0065	[0.0036, 0.0095]
ST51CV	0.0064	[0.0035, 0.0093]
ST99CV	0.0064	[0.0042, 0.0085]
Albumin subgraph	0.006	[0.0035, 0.0084]
Complement system subgraph	0.006	[0.004, 0.0079]
Reactive oxygen species subgraph	0.0059	[0.0026, 0.0092]
MMSE ATTENTION	0.0056	[0.0036, 0.0076]
Response DNA damage subgraph	0.0053	[0.0032, 0.0075]
PheWAS	0.0051	[0.0034, 0.0068]
Nerve growth factor subgraph	0.0049	[0.0029, 0.0068]
ABETA	0.0048	[0.0031, 0.0065]
ST112SV	0.0048	[0.003, 0.0065]
ADAS Q8	0.0047	[0.003, 0.0065]
MMSE	0.0047	[0.003, 0.0063]
ST110CV	0.0046	[0.0029, 0.0063]
Reelin signaling subgraph	0.0046	[0.0021, 0.0071]
Caspase subgraph	0.0045	[0.0028, 0.0063]
Interleukin signaling subgraph	0.0044	[0.0028, 0.0059]
ST91CV	0.0044	[0.0027, 0.0062]
Hippocampus	0.0043	[0.0029, 0.0057]
MOCA	0.0043	[0.0021, 0.0065]
G protein mediated signaling	0.0043	[0.0029, 0.0057]
FAQ	0.0041	[0.0022, 0.006]
Cyclin CDK subgraph	0.0039	[0.0021, 0.0057]
mPACCdigit	0.0037	[0.0025, 0.005]
ST59CV	0.0037	[0.0024, 0.005]
ST55CV	0.0037	[0.002, 0.0053]
WholeBrain	0.0036	[0.0024, 0.0048]
ST97CV	0.0036	[0.0021, 0.005]
ST32CV	0.0035	[0.0019, 0.005]
ST150SV	0.0034	[0.0021, 0.0047]
Endoplasmic reticulum Golgi protein export	0.0034	[0.002, 0.0047]
ST39CV	0.0034	[0.0021, 0.0047]
ST29SV	0.0033	[0.0019, 0.0048]
ST119CV	0.0033	[0.0021, 0.0045]
ST8SV	0.0033	[0.0016, 0.0049]
Axonal transport subgraph	0.0033	[0.0018, 0.0047]
ST48CV	0.0033	[0.0022, 0.0045]
ST117CV	0.0032	[0.002, 0.0044]
ST85CV	0.0032	[0.0019, 0.0045]
AD T2DM SNPs	0.0031	[0.0019, 0.0043]
DIGITSCOR	0.0031	[0.0012, 0.005]
CDR HOME	0.003	[0.0013, 0.0047]
ST151SV	0.003	[0.0018, 0.0042]
FAQ TRAVL	0.0029	[0.0017, 0.0042]
ST96SV	0.0029	[0.0016, 0.0043]
Low density lipoprotein subgraph	0.0029	[0.0017, 0.0041]
EcogPtLang	0.0029	[0.0014, 0.0044]
Glutathione reductase subgraph	0.0028	[0.0012, 0.0044]
ST26CV	0.0028	[0.0014, 0.0042]
FAQ TV	0.0027	[0.0009, 0.0045]
GSK3 subgraph	0.0027	[0.0015, 0.0039]
Fusiform	0.0027	[0.001, 0.0044]
Plasminogen activator subgraph	0.0027	[0.0015, 0.0039]
MAPK JNK subgraph	0.0027	[0.0016, 0.0039]
Amyloidogenic subgraph	0.0027	[0.0016, 0.0038]
Epigenetic modification subgraph	0.0026	[0.0014, 0.0039]
ST82CV	0.0026	[0.0013, 0.004]
ST43CV	0.0026	[0.0016, 0.0037]
ST108CV	0.0026	[0.0014, 0.0038]
ST107CV	0.0026	[0.0014, 0.0037]
Calcium dependent signal transduction	0.0026	[0.0013, 0.0038]
ST115CV	0.0026	[0.0011, 0.004]
ST98CV	0.0025	[0.0011, 0.0038]
ST21SV	0.0024	[0.0013, 0.0035]
ST10CV	0.0023	[0.0012, 0.0034]
APOE subgraph	0.0023	[0.0012, 0.0035]
ADAS Q11	0.0023	[0.0013, 0.0033]
ST88SV	0.0022	[0.0012, 0.0032]
Acetylcholine signaling subgraph	0.002	[0.001, 0.0031]
ST114CV	0.002	[0.0011, 0.003]
ST74CV	0.002	[0.0005, 0.0035]
ST15CV	0.0019	[0.0008, 0.0029]
Bcl 2 subgraph	0.0019	[0.001, 0.0028]
Mitochondrial translocation subgraph	0.0018	[0.0008, 0.0029]
mPACCtrailsB	0.0018	[0.0005, 0.003]
Glutamatergic subgraph	0.0016	[0.0007, 0.0026]
Synapse assembly subgraph	0.0016	[0.0007, 0.0025]
EcogPtPlan	0.0016	[0.0008, 0.0024]
RAVLT perc forgetting	0.0016	[0.0007, 0.0024]
ST118CV	0.0015	[0.0005, 0.0025]
AGE	0.0015	[0.0006, 0.0024]
Chaperone subgraph	0.0015	[0.0006, 0.0024]
ST37SV	0.0014	[0.0005, 0.0022]
Tau protein subgraph	0.0014	[0.0005, 0.0022]
EcogSPMem	0.0014	[0.0006, 0.0022]
Cholesterol metabolism subgraph	0.0014	[0.0004, 0.0023]
EcogPtDivatt	0.0014	[0.0006, 0.0022]
Phosphatidylinositol 3 subgraph	0.0014	[0.0006, 0.0022]
ST102CV	0.0014	[0.0006, 0.0023]
Paroxetine subgraph	0.0014	[0.0006, 0.0022]
ST80SV	0.0013	[0.0006, 0.0021]
EcogSPVisspat	0.0013	[0.0005, 0.0022]
ADAS Q4	0.0013	[0.0004, 0.0022]
ST35CV	0.0013	[0.0004, 0.0022]
Tumor necrosis factor subgraph	0.0012	[0.0003, 0.0021]
CDR COMMUN	0.0012	[0.0005, 0.0019]
Interferon signaling subgraph	0.0012	[0.0002, 0.0022]
Synuclein subgraph	0.0012	[0.0001, 0.0023]
ST42SV	0.0011	[0.0004, 0.0019]
Matrix metalloproteinase subgraph	0.0011	[0.0002, 0.0019]
ST49CV	0.001	[-0.0001, 0.0022]
EcogSPPlan	0.001	[0.0002, 0.0018]
ADAM Metallopeptidase subgraph	0.001	[0.0003, 0.0017]
ST75SV	0.001	[0.0004, 0.0016]
CDRSB	0.001	[0.0004, 0.0015]
FAQ FORM	0.001	[0.0004, 0.0015]
ST127SV	0.0009	[0.0003, 0.0015]
EcogSPOrgan	0.0009	[0.0003, 0.0015]
TGF Beta subgraph	0.0009	[-0.0, 0.0019]
Innate immune system subgraph	0.0009	[0.0003, 0.0015]
ST116CV	0.0009	[0.0003, 0.0016]
Serotonergic subgraph	0.0009	[0.0003, 0.0015]
FAQ FINAN	0.0009	[0.0004, 0.0015]
Endothelin subgraph	0.0008	[0.0002, 0.0013]
Renin angiotensin subgraph	0.0008	[0.0003, 0.0013]
KANSL1 subgraph	0.0007	[0.0002, 0.0013]
PTMARRY Divorced	0.0007	[-0.0002, 0.0017]
ST89SV	0.0007	[0.0002, 0.0013]
RAVLT forgetting	0.0007	[0.0003, 0.0012]
APOE 0	0.0007	[-0.0001, 0.0015]
Insulin signal transduction	0.0007	[0.0002, 0.0012]
EcogPtTotal	0.0006	[0.0001, 0.001]
Binding and Uptake of Ligands by Scavenger Receptors	0.0006	[0.0, 0.0012]
ST30SV	0.0006	[0.0002, 0.0011]
ADAS Q7	0.0005	[0.0001, 0.0009]
ADAS Q13	0.0005	[0.0, 0.001]
CDR JUDGE	0.0005	[-0.0, 0.001]
FAQ SHOP	0.0005	[0.0001, 0.0009]
Beta secretase subgraph	0.0004	[0.0001, 0.0008]
FAQ GAME	0.0004	[-0.0001, 0.0009]
PTEDUCAT	0.0004	[0.0, 0.0008]
EcogPtVisspat	0.0004	[0.0, 0.0008]
Chemokine signaling subgraph	0.0003	[0.0, 0.0006]
Inflammatory response subgraph	0.0003	[-0.0, 0.0006]
RAVLT learning	0.0003	[-0.0, 0.0005]
ADAS Q2	0.0003	[-0.0, 0.0006]
FAQ EVENT	0.0003	[-0.0, 0.0007]
EcogSPTotal	0.0003	[-0.0001, 0.0007]
ST57CV	0.0003	[0.0, 0.0006]
FAQ REM	0.0003	[0.0, 0.0006]
EcogSPLang	0.0002	[-0.0001, 0.0006]
Ubiquitin degradation subgraph	0.0002	[-0.0001, 0.0005]
MMSE COMMANDS	0.0002	[-0.0001, 0.0004]
EcogPtOrgan	0.0001	[-0.0001, 0.0003]
Cell cycle subgraph	0.0001	[-0.0001, 0.0002]
APOE 2	0.0001	[-0.0001, 0.0002]
CDR ORIENT	0.0001	[-0.0001, 0.0002]
MMSE TIME	0.0001	[-0.0001, 0.0002]
PIB	0.0001	[-0.0001, 0.0003]
FAQ MEAL	0.0001	[-0.0001, 0.0003]
Glycolysis subgraph	0.0001	[-0.0001, 0.0003]
MMSE RECALL	0.0001	[-0.0001, 0.0003]
ADAS Q6	0.0001	[-0.0001, 0.0003]
Notch signaling subgraph	0.0001	[-0.0001, 0.0003]
PTETHCAT Hisp Latino	0.0001	[-0.0001, 0.0004]
Axonal guidance subgraph	0.0001	[-0.0001, 0.0002]
CDR MEMORY	0.0001	[-0.0001, 0.0002]
PTGENDER Male	0	[-0.0, 0.0001]
PTMARRY Married	0	[-0.0, 0.0001]

## Sheet: Restricted classifier
	Avg. gain	95% CI
TRABSCOR	0.0458	[0.0435, 0.0481]
CDRSB	0.0339	[0.0319, 0.0359]
FAQ REM	0.0319	[0.0294, 0.0344]
CDR HOME	0.03	[0.0279, 0.0321]
FAQ FINAN	0.0276	[0.0255, 0.0297]
CDR MEMORY	0.0272	[0.0237, 0.0307]
APOE 0	0.0266	[0.024, 0.0292]
APOE 1	0.0258	[0.0235, 0.028]
CDR JUDGE	0.0251	[0.0226, 0.0275]
MOCA	0.0249	[0.0232, 0.0266]
FAQ	0.0248	[0.0226, 0.0269]
FAQ TRAVL	0.0246	[0.0233, 0.026]
FAQ FORM	0.0246	[0.0227, 0.0266]
MMSE	0.0244	[0.0226, 0.0261]
PTGENDER Male	0.0234	[0.0214, 0.0255]
FAQ GAME	0.0233	[0.0213, 0.0252]
CDR ORIENT	0.0227	[0.0214, 0.0241]
FAQ TV	0.0227	[0.021, 0.0244]
PTRACCAT White	0.0226	[0.0207, 0.0245]
FAQ BEVG	0.0224	[0.0212, 0.0236]
PTRACCAT Black	0.0223	[0.0205, 0.024]
PTEDUCAT	0.0222	[0.021, 0.0235]
AGE	0.0216	[0.02, 0.0232]
FAQ SHOP	0.0216	[0.02, 0.0232]
DIGITSCOR	0.0209	[0.0194, 0.0224]
FAQ EVENT	0.0207	[0.0193, 0.022]
PTMARRY Never married	0.0207	[0.0192, 0.0221]
CDR CARE	0.0206	[0.0188, 0.0224]
PTMARRY Married	0.0204	[0.0185, 0.0223]
FAQ MEAL	0.0191	[0.0176, 0.0206]
PTMARRY Divorced	0.0174	[0.0152, 0.0196]
CDR COMMUN	0.0162	[0.0103, 0.0221]
PTMARRY Widowed	0.0159	[0.0112, 0.0206]
APOE 2	0.0141	[0.0096, 0.0186]
